# Supplementary material for: C6 Ceramide Inhibits Canine Mammary Cancer Growth and Metastasis by Targeting EGR3 through JAK1/STAT3 Signaling
Source: Animals (Basel). 2024 Jan 27;14(3):422. doi: 10.3390/ani14030422 (PMC10854580; doi:10.3390/ani14030422)
Supplement: Supplementary file 1 [file animals-14-00422-s001.zip]

Archive with 1 entries (1 files):
- animals-2763726-supplementary.pdf
